# Supplementary material for: Effectiveness of Intermittent Preventive Treatment with Sulfadoxine-Pyrimethamine in Pregnancy: Low Coverage and High Prevalence of Plasmodium falciparum dhfr-dhps Quintuple Mutants as Major Challenges in Douala, an Urban Setting in Cameroon
Source: Pathogens. 2023 Jun 19;12(6):844. doi: 10.3390/pathogens12060844 (PMC10300915; doi:10.3390/pathogens12060844)
Supplement: Supplementary file 1 [file pathogens-12-00844-s001.zip]

Archive with 1 entries (1 files):
- pathogens-2376967-supplementary.pdf
